# Supplementary material for: Relative Recovery of Non-Alcoholic Fatty Liver Disease (NAFLD) in Diet-Induced Obese Rats
Source: Nutrients. 2023 Dec 28;16(1):115. doi: 10.3390/nu16010115 (PMC10780646; doi:10.3390/nu16010115)
Supplement: Supplementary file 1 [file nutrients-16-00115-s001.zip]

Archive with 1 entries (1 files):
- nutrients-2692263-supplementary.pdf
